# Supplementary material for: An age-structured SEIR model for COVID-19 incidence in Dublin, Ireland with framework for evaluating health intervention cost
Source: PLoS One. 2021 Dec 7;16(12):e0260632. doi: 10.1371/journal.pone.0260632 (PMC8651129; doi:10.1371/journal.pone.0260632)
Supplement: S1 File — (ZIP) [file pone.0260632.s001.zip]

Archive with 2 entries (2 files):
- Covid19_SupplementaryInfo.pdf
- Supplementary_materials_final.tex
