# Supplementary material for: An age-structured SEIR model for COVID-19 incidence in Dublin, Ireland with framework for evaluating health intervention cost
Source: PLoS One. 2021 Dec 7;16(12):e0260632. doi: 10.1371/journal.pone.0260632 (PMC8651129; doi:10.1371/journal.pone.0260632)
Supplement: S1 File — (ZIP) [file pone.0260632.s001.zip › Supplementary_materials_final.tex]

% Template for PLoS
% Version 3.5 March 2018
%


% % % % % % % % % % % % % % % % % % % % % %
%
% -- IMPORTANT NOTEhttps://www.overleaf.com/project/5f7daf701f49cc00010f62d5
%
% This template contains comments intended 
% to minimize problems and delays during our production 
% process. Please follow the template instructions
% whenever possible.
%
% % % % % % % % % % % % % % % % % % % % % % % 
%
% Once your paper is accepted for publication, 
% PLEASE REMOVE ALL TRACKED CHANGES in this file 
% and leave only the final text of your manuscript. 
% PLOS recommends the use of latexdiff to track changes during review, as this will help to maintain a clean tex file.
% Visit https://www.ctan.org/pkg/latexdiff?lang=en for info or contact us at latex@plos.org.
%
%
% There are no restrictions on package use within the LaTeX files except that 
% no packages listed in the template may be deleted.
%
% Please do not include colors or graphics in the text.
%
% The manuscript LaTeX source should be contained within a single file (do not use \input, \externaldocument, or similar commands).
%
% % % % % % % % % % % % % % % % % % % % % % %
%
% -- FIGURES AND TABLES
%
% Please include tables/figure captions directly after the paragraph where they are first cited in the text.
%
% DO NOT INCLUDE GRAPHICS IN YOUR MANUSCRIPT
% - Figures should be uploaded separately from your manuscript file. 
% - Figures generated using LaTeX should be extracted and removed from the PDF before submission. 
% - Figures containing multiple panels/subfigures must be combined into one image file before submission.
% For figure citations, please use "Fig" instead of "Figure".
% See http://journals.plos.org/plosone/s/figures for PLOS figure guidelines.
%
% Tables should be cell-based and may not contain:
% - spacing/line breaks within cells to alter layout or alignment
% - do not nest tabular environments (no tabular environments within tabular environments)
% - no graphics or colored text (cell background color/shading OK)
% See http://journals.plos.org/plosone/s/tables for table guidelines.
%
% For tables that exceed the width of the text column, use the adjustwidth environment as illustrated in the example table in text below.
%
% % % % % % % % % % % % % % % % % % % % % % % %
%
% -- EQUATIONS, MATH SYMBOLS, SUBSCRIPTS, AND SUPERSCRIPTS
%
% IMPORTANT
% Below are a few tips to help format your equations and other special characters according to our specifications. For more tips to help reduce the possibility of formatting errors during conversion, please see our LaTeX guidelines at http://journals.plos.org/plosone/s/latex
%
% For inline equations, please be sure to include all portions of an equation in the math environment.  For example, x$^2$ is incorrect; this should be formatted as $x^2$ (or $\mathrm{x}^2$ if the romanized font is desired).
%
% Do not include text that is not math in the math environment. For example, CO2 should be written as CO\textsubscript{2} instead of CO$_2$.
%
% Please add line breaks to long display equations when possible in order to fit size of the column. 
%
% For inline equations, please do not include punctuation (commas, etc) within the math environment unless this is part of the equation.
%
% When adding superscript or subscripts outside of brackets/braces, please group using {}.  For example, change "[U(D,E,\gamma)]^2" to "{[U(D,E,\gamma)]}^2". 
%
% Do not use \cal for caligraphic font.  Instead, use \mathcal{}
%
% % % % % % % % % % % % % % % % % % % % % % % % 
%
% Please contact latex@plos.org with any questions.
%
% % % % % % % % % % % % % % % % % % % % % % % %
% \documentclass[10pt,letterpaper]{article}
% \usepackage[top=0.85in,left=2.75in,footskip=0.75in]{geometry}

% % amsmath and amssymb packages, useful for mathematical formulas and symbols
% \usepackage{amsmath,amssymb}

% % Use adjustwidth environment to exceed column width (see example table in text)
% \usepackage{changepage}

% % Use Unicode characters when possible
% \usepackage[utf8x]{inputenc}

% % textcomp package and marvosym package for additional characters
% \usepackage{textcomp,marvosym}

% % cite package, to clean up citations in the main text. Do not remove.
% \usepackage{cite}

% % Use nameref to cite supporting information files (see Supporting Information section for more info)
% \usepackage{nameref,hyperref}

% % line numbers
% \usepackage[right]{lineno}

% % ligatures disabled
% \usepackage{microtype}
% \DisableLigatures[f]{encoding = *, family = * }

% % color can be used to apply background shading to table cells only
% \usepackage[table]{xcolor}

% % array package and thick rules for tables
% \usepackage{array}

% % create "+" rule type for thick vertical lines
% \newcolumntype{+}{!{\vrule width 2pt}}

% % create \thickcline for thick horizontal lines of variable length
% \newlength\savedwidth
% \newcommand\thickcline[1]{%
%   \noalign{\global\savedwidth\arrayrulewidth\global\arrayrulewidth 2pt}%
%   \cline{#1}%
%   \noalign{\vskip\arrayrulewidth}%
%   \noalign{\global\arrayrulewidth\savedwidth}%
% }

% % \thickhline command for thick horizontal lines that span the table
% \newcommand\thickhline{\noalign{\global\savedwidth\arrayrulewidth\global\arrayrulewidth 2pt}%
% \hline
% \noalign{\global\arrayrulewidth\savedwidth}}


% % Remove comment for double spacing
% %\usepackage{setspace} 
% %\doublespacing

% % Text layout
% \raggedright
% \setlength{\parindent}{0.5cm}
% \textwidth 5.25in 
% \textheight 8.75in

% % Bold the 'Figure #' in the caption and separate it from the title/caption with a period
% % Captions will be left justified
% \usepackage[aboveskip=1pt,labelfont=bf,labelsep=period,justification=raggedright,singlelinecheck=off]{caption}
% \renewcommand{\figurename}{Fig}

% % Use the PLoS provided BiBTeX style
% \bibliographystyle{plos2015}

% % Remove brackets from numbering in List of References
% \makeatletter
% \renewcommand{\@biblabel}[1]{\quad#1.}
% \makeatother

% %%%%%%%%%%%%%%%%%%%%%%%%%%%%%%%%%%%%%%%%%%%%%%%%


\documentclass[10pt,letterpaper]{article}
%\documentclass[12pt,letterpaper]{article} %JW just for editing
%\usepackage[top=0.85in,left=2.75in,footskip=0.75in]{geometry}
\usepackage[top=0.85in,left=0.75in,footskip=0.75in, textwidth=8in]{geometry} %JW just for editing


% amsmath and amssymb packages, useful for mathematical formulas and symbols
\usepackage{amsmath,amssymb}
\usepackage{changepage}
\usepackage[utf8x]{inputenc}
\usepackage{textcomp,marvosym}
\usepackage{cite}
\usepackage{nameref,hyperref}
\usepackage[right]{lineno}
\usepackage{float}
\usepackage{eurosym}

% ligatures disabled
\usepackage{microtype}
\DisableLigatures[f]{encoding = *, family = * }

\usepackage[table]{xcolor}
\usepackage{array}
\usepackage{makecell}
\usepackage{caption}
\usepackage{subcaption}
\usepackage{algorithm}
\usepackage[noend]{algpseudocode}
\usepackage{color,soul}
\usepackage{ulem}


% for matrices
\usepackage{amsmath}
% create "+" rule type for thick vertical lines
\newcolumntype{+}{!{\vrule width 2pt}}

% create \thickcline for thick horizontal lines of variable length
\newlength\savedwidth
\newcommand\thickcline[1]{%
  \noalign{\global\savedwidth\arrayrulewidth\global\arrayrulewidth 2pt}%
  \cline{#1}%
  \noalign{\vskip\arrayrulewidth}%
  \noalign{\global\arrayrulewidth\savedwidth}%
}

% \thickhline command for thick horizontal lines that span the table
\newcommand\thickhline{\noalign{\global\savedwidth\arrayrulewidth\global\arrayrulewidth 2pt}%
\hline
\noalign{\global\arrayrulewidth\savedwidth}}


% Remove comment for double spacing
%\usepackage{setspace} 
%\doublespacing

% Text layout
\raggedright
\setlength{\parindent}{0.5cm}
%\textwidth 5.25in 
\textwidth 7.0in %JW just for editing
\textheight 8.75in

% Bold the 'Figure #' in the caption and separate it from the title/caption with a period
% Captions will be left justified
\usepackage[aboveskip=1pt,labelfont=bf,labelsep=period,justification=raggedright,singlelinecheck=off]{caption}
\renewcommand{\figurename}{Fig}

% Use the PLoS provided BiBTeX style
\bibliographystyle{plos2015}
%\bibliographystyle{apalike}

\usepackage{soul} % for highlighting
\sethlcolor{yellow}
% Remove brackets from numbering in List of References
\makeatletter
\renewcommand{\@biblabel}[1]{\quad#1.}
\makeatother

\usepackage{tikz}
\usetikzlibrary{decorations.pathreplacing}
%\usepackage{tkz-graph}
\usetikzlibrary{shapes.geometric}
\usetikzlibrary{shapes.multipart}
\usetikzlibrary{arrows,topaths}

\usepackage[toc,page]{appendix}
\usepackage[section]{placeins}

\usepackage{mathtools}
% Header and Footer with logo
\usepackage{lastpage,fancyhdr,graphicx}
\usepackage{epstopdf}
%\pagestyle{myheadings}
\pagestyle{fancy}
\fancyhf{}
%\setlength{\headheight}{27.023pt}
%\lhead{\includegraphics[width=2.0in]{PLOS-submission.eps}}

\rfoot{\thepage}
\renewcommand{\headrulewidth}{0pt}
\renewcommand{\footrule}{\hrule height 2pt \vspace{2mm}}
\renewcommand\theadalign{bc}
\renewcommand\theadfont{\bfseries}
\renewcommand\theadgape{\Gape[4pt]}
\renewcommand\cellgape{\Gape[4pt]}
\fancyheadoffset[L]{2.25in}
\fancyfootoffset[L]{2.25in}
\lfoot{\today}


%% Include all macros below

\newcommand{\lorem}{{\bf LOREM}}
\newcommand{\ipsum}{{\bf IPSUM}}

% Define a different highlight colour
\DeclareRobustCommand{\hlcyan}[1]{{\sethlcolor{cyan}\hl{#1}}}


%% END MACROS SECTION


\begin{document}


%% symbols for consistency
\newcommand{\ctau}{\hbox{\it$\tau$}}
\newcommand{\diag}{\mathrm{diag}}
\newcommand{\Var}{\mathrm{Var}}
\newcommand{\Ex}{\mathrm{E}}
\newcommand{\otherwise}{\mbox{otherwise}}
\newcommand{\boldtheta}{\mbox{\boldmath{$\theta$}}}
\newcommand{\boldpsi}{\mbox{\boldmath{$\psi$}}}
\newcommand{\boldlambda}{\mbox{\boldmath{$\lambda$}}}
\newcommand{\boldLambda}{\mbox{\boldmath{$\Lambda$}}}
\newcommand{\boldalpha}{\mbox{\boldmath{$\alpha$}}}
\newcommand{\boldbeta}{\mbox{\boldmath{$\beta$}}}
\newcommand{\boldeta}{\mbox{\boldmath{$\eta$}}}
\newcommand{\boldmu}{\mbox{\boldmath{$\mu$}}}
\newcommand{\boldnu}{\mbox{\boldmath{$\nu$}}}
\newcommand{\boldOmega}{\mbox{\boldmath{$\Omega$}}}
\newcommand{\boldSigma}{\mbox{\boldmath{$\Sigma$}}}
\newcommand{\boldrho}{\mbox{\boldmath{$\rho$}}}
\newcommand{\boldomega}{\mbox{\boldmath{$\omega$}}}
\newcommand{\boldtau}{\mbox{\boldmath{$\tau$}}}
\newcommand{\boldgamma}{\mbox{\boldmath{$\gamma$}}}
\newcommand{\boldphi}{\mbox{\boldmath{$\phi$}}}
\newcommand{\diff}{\mathrm{d}}
\newcommand{\normal}{\mbox{N}}
\newcommand{\by}{\mathbf{y}}
\newcommand{\be}{\mathbf{e}}
\newcommand{\bu}{\mathbf{u}}
\newcommand{\bX}{\mathbf{X}}
\newcommand{\bx}{\mathbf{x}}
\newcommand{\bV}{\mathbf{V}}
\newcommand{\bS}{\mathbf{S}}
\newcommand{\bz}{\mathbf{z}}
 \newcommand{\bZ}{\mathbf{Z}}
\newcommand{\transpose}{\mathrm{\tiny T}}
\newcommand \deriv[2]  { \frac{\mathrm d{#1}}{\mathrm d{\,#2}}   }   % derivative
\newcommand \tausub[1] {\tau_{\mbox{\tiny #1}}}
\newcommand \fsub[1] {p_{\mbox{\tiny #1}}}
\newcommand \isuper[1] {I^{\mbox{\tiny #1}}}


%% we can write supplementary in this doc and slice it off to submit-- will make the paper look shorter

\vspace*{0.2in}

%\beginsupplement
%\setcounter{page}{1}
\setcounter{table}{0}
\renewcommand{\thetable}{S\arabic{table}}%
\setcounter{figure}{0}
\renewcommand{\thefigure}{S\arabic{figure}}%

% Title must be 250 characters or less.
\begin{flushleft}
{\Large
\textbf\newline{{\bf Supplementary material:} An age-structured SEIR model for COVID--19 incidence in Dublin, Ireland with framework for evaluating health intervention cost} 
% Please use "sentence case" for title and headings (capitalize only the first word in a title (or heading), the first word in a subtitle (or subheading), and any proper nouns).
}
\end{flushleft}

\subsection*{Appendix A: Detailed table of lockdown measures in Ireland} \label{app::tab_lockdown}

A more detailed overview of the government interventions over the course of the epidemic in Ireland from what we define as day 0 of the epidemic, 28th February 2020, up to and including 31st January 2021. We acknowledge that certain interventions were not eased for the whole indicated period but for the purpose of simplification we are assuming they were.

\begin{table}[h]
\begin{tabular}{||ll p{12cm}||}
\hline
Start      & End        & Government Intervention  \\
\hline
\hline
29/02/2020 & 11/03/2020 & No Intervention      \\
\hline
12/03/2020 & 26/03/2020 & All schools and universities closed, followed by bars and a ban on mass gathering (although there was a four day delay between the schools closure and the closure of the bars, we decided to treat it as the same period for simplification)\\
\hline
27/03/2020 & 18/05/2020 & A strict lockdown whereby all non-essential services and industries were put on hold \\
\hline
19/05/2020 & 07/06/2020 & The first phase of the gradual easing of the strict lockdown \\%Relax Intervention 1 \\
\hline
08/06/2020 & 28/06/2020 & The second phase of the gradual easing of the strict lockdown\\
\hline
29/06/2020 & 17/08/2020 & The third phase of the gradual easing of the strict lockdown \\
\hline
18/08/2020 & 17/09/2020 & Some level of restrictions was brought back, although the government's plan of living with COVID--19 and the introduction of the 5 levels lockdown tiers was introduced later during this phase, the restrictions were very similar to those of what the government now call a Level 2 lockdown, hence we label the intervention implemented during this phase as a Level 2 lockdown.\\
\hline
18/09/2020 & 20/10/2020 & Level 3 lockdown\\
\hline
21/10/2020 & 30/11/2020 & Level 5 lockdown   \\
\hline
01/12/2020 & 18/12/2020 & Level 3 lockdown, all non-essential retail, hairdressers, gyms, leisure centres, museums, galleries, libraries, cinemas and places of worship were allowed to reopen. Restaurants, gastropubs and hotel restaurants were allowed to provide indoor service.\\
\hline
19/12/2020 & 03/01/2021 & Holiday period, households were allowed to mix with up to two other households and inter-county travel was permitted. \\
\hline
04/01/2021 & 30/01/2021 & Level 5 lockdown, plus the closure of schools and the construction industry.\\
\hline
\end{tabular}
\caption{A summary of the government interventions that were implemented over the study time frame. \label{tab::policy_summary}}
\end{table}

%%%%%%%%%%%%%%%%%%%%%%%%%%%%%%%%%%%%%
\clearpage
\subsection*{Appendix B:  Next generation matrix} \label{app::next-gen}

\newcommand{\bF}{\mathbf{F}}
%\newcommand{\bV}{\mathbf{V}}

%% i,j index compartments to start and then start indexing age groups midway

The next generation matrix encodes the spread of the disease as a linear operator whose form is determined by the model. \cite{diekmann1990} showed that (subject to light conditions) the dominant eigenvalue of the {\it next-generation operator} can be interpreted as ``the typical number of secondary cases'', or $R_0$. For {\it discrete} state models such as ours, Section 2.2 of \cite{heffernan2005} provides a practical explanation of how to construct the next generation {\it matrix}. We go through the method here for our model.

Let $\tilde{\mathbf{z}} = (\tilde{z}_1, \dots, \tilde{z}_p)$ be the vector of compartment sizes for compartments from which infected individuals enter or leave (i.e, all except the susceptible and removed compartments). The entries of $\tilde{\mathbf{z}}$ are extracted from $\mathbf{z}$ as defined in Section 3 of the manuscript. Now introduce $f_i(\tilde{\mathbf{z}})$ as the rate of {\it new} infections that enter compartment $i$, let $v_i^+(\tilde{\mathbf{z}})$ be the rate of individuals arriving into compartment $i$ who are {\it not} newly infected, let $v_i^-(\tilde{\mathbf{z}})$ be the rate of individuals leaving compartment $i$, and finally let $v_i(\tilde{\mathbf{z}}) = v_i^-(\tilde{\mathbf{z}}) - v_i^+(\tilde{\mathbf{z}})$. With this notation, every system of equations described in section 3 of the main manuscript can be expressed as $f_i(\tilde{\mathbf{z}}) - v_i(\tilde{\mathbf{z}})$.\\
The next generation matrix is constructed from the matrices of partial derivatives of $f_i$ and $v_i$,
\begin{equation*}
    F_{ij} = \frac{\partial f_i}{\partial \tilde{z}_j}(\tilde{\mathbf{z}}_0), \quad \quad V_{ij} = \frac{\partial v_i}{\partial \tilde{z}_j}(\tilde{\mathbf{z}}_0)
\end{equation*}
evaluated at the disease-free equilibrium, $\tilde{\mathbf{z}}_0$, i.e., the point at which no infection is present. In our application, since we are imposing a constant population $N$, the disease free equilibrium simply means that $S_i = N_i, i=1,\dots,A$ and all other compartments equal 0. The next generation matrix $\mathbf{Q}$ is equal to
\begin{equation*}
    \mathbf{Q} = \bF\, \mathbf{V}^{-1}
\end{equation*}
In our application, the $\bF$ matrix can be expressed as a block matrix, where each block corresponds to an age group


\begin{center}
$$ \bF =
\begin{bmatrix}
\bF_{11} & \bF_{12} & . & . & . & \bF_{1A}\\
\bF_{21} & \bF_{22} & . & . & . & \bF_{2A}\\
.&.&. & & &.\\
.&.& &.&&.\\
.&.& & &.&.\\
\bF_{A1} & \bF_{A2} & . & . & . & \bF_{AA}
\end{bmatrix}
$$
\end{center}

where each block is given by

\begin{center}
$$
\bF_{mn} = 
\begin{bmatrix}
0 & \alpha B_{mn} & B_{mn} & \kappa B_{mn} & B_{mn} & \kappa B_{mn} & B_{mn}\\
0 & 0 & 0 & 0 & 0 & 0 & 0\\
0 & 0 & 0 & 0 & 0 & 0 & 0\\
0 & 0 & 0 & 0 & 0 & 0 & 0\\
0 & 0 & 0 & 0 & 0 & 0 & 0\\
0 & 0 & 0 & 0 & 0 & 0 & 0\\
0 & 0 & 0 & 0 & 0 & 0 & 0\\
\end{bmatrix}.
$$
\end{center}
Note that only the first row of each block is non-zero and $B_{mn}$ is defined as follows
\begin{equation*}
    B_{mn} = \beta c_{mn}\frac{N_m}{N_n}.
\end{equation*}
Beware that the subscripts $m$ and $n$ here correspond to the \emph{block} indices, not its cell position in the matrix. Assuming there is no movement between the age groups the $\mathbf{V}$ matrix is expressed as a block diagonal matrix where each block corresponds to an age group.

\begin{center}
$$ \bV =
\begin{bmatrix}
\bV_{11} & 0 & . & . & . & 0\\
0 & \bV_{22}& . & . & . & 0\\
.&.&. & & &.\\
.&.& &.&&.\\
.&.& & &.&.\\
0& 0 & . & . & . & \bV_{AA}
\end{bmatrix}
$$
\end{center}Each block is given by
\begin{center}
$$
\bV_{ii} = 
\begin{bmatrix}
\frac{1}{\tausub{L}} & 0 & 0 & 0 & 0 & 0 & 0\\
-\frac{\fsub{AS}}{\tausub{L}} & \frac{1}{\tausub{D}} & 0 & 0 & 0 & 0 & 0\\
-\frac{1-\fsub{AS}}{\tausub{L}} & 0 & \frac{1}{\tausub{C} - \tausub{L}} & 0 & 0 & 0 & 0\\
0 & 0 & -\frac{\fsub{SI}}{\tausub{C} - \tausub{L}} & \frac{1}{\tausub{D} - \tausub{C} - \tausub{L}} & 0 & 0 & 0\\
0 & 0 & -\frac{\fsub{T}}{\tausub{C} - \tausub{L}} & 0 & \frac{1}{\tausub{R}} & 0 & 0 \\
0 & 0 & -\frac{1-\fsub{SI}-\fsub{T}}{\tausub{C}-\tausub{L}} & 0 & 0 & \frac{1}{\tausub{C}-\tausub{D}+\tausub{L}} & 0\\
0 & 0 & 0 & 0 & -\frac{1}{\tausub{R}} & 0 & \frac{1}{\tausub{D}-\tausub{C}+\tausub{L}-\tausub{R}}
\end{bmatrix}
$$
\end{center}
Since each block represents an age group, different parameters for different age can be easily incorporated by simply altering the suitable block.\\

The largest absolute eigenvalue value of $\mathbf{Q}$ is $R_0$. Since $\beta$ is easily factored out of the $\bF$ matrix, the eigenvalue can be expressed as a product of $\beta$ and the maximum eigenvalue of $\widehat{\bF}\, \bV^{-1}$, where $\bF = \beta\, \widehat{\bF}$. This means that if $R_0$ is determined and $\beta$ is desired, the expression can easily be re-arranged:
\begin{equation*}
    \beta = R_0/\xi
\end{equation*}
where $\xi$ is the maximum eigenvalue of $\widehat{\bF}\,\bV^{-1}$. 
\newpage

\subsection*{Appendix C: Exploring the impact of age-structuring and mixing}

To examine the impact of population mixing matrices on the modelling, a number of hypothetical contact matrix scenarios are investigated. First, due to the relatively homogeneous contact matrix specified for Ireland by \cite{prem2017} (\ref{fig:syn_contacts}~Figure), the results obtained from our age structured approach do not differ substantially from the model without age structuring, and this is not surprising as our specification for the impact of government interventions scales linearly. In contrast, we show the impact on parameter inference through three synthetic contact matrices. Matrix 1 scales the \cite{prem2017} contact matrix by $1/2$; matrix 2 is constructed through a randomly selecting either 0 or 3 for each entry of the matrix; matrix 3 groups the age classes into three groups, allowing for contact between the age classes within each group but not between (as per the \cite{prem2017} contact matrix). The synthetic matrices and the contact matrix based on \cite{prem2017} can be seen in S1 Figure with the resulting parameter estimates in \ref{tab:syn_contacts}~Table. Note that the parameter estimates and fit (sum of squares) do vary with respect to the contact matrices.


\begin{figure}[ht]
    \centering
    \includegraphics[scale = 0.5]{S1_Figure.pdf}%Synthetic_contact_mats.pdf}
    \caption{The contact matrix from the \cite{prem2017} study and the synthetic contact matrices we create.}
    \label{fig:syn_contacts}
\end{figure}


\begin{table}[ht]
\centering
\begin{tabular}{lcccc}
  \hline
 & \cite{prem2017} & Synthetic & Synthetic& Synthetic\\
 &  matrix  & matrix 1 & matrix 2 &  matrix 3 \\ 
  \hline
No Intervention & 1.270   & 1.414 & 0.912 & 2.948 \\ 
  School Closure & 2.312 & 5.757 & 0.895 & 3.182 \\ 
  Intense Lockdown & 0.176  & 0.376 & 0.063 & 0.253 \\ 
  Relax Intervention 1 & 0.003  & 0.277 & 0.185 & 0.201 \\ 
  Relax Intervention 2 & 0.169  & 0.012 & 0.124 & 0.192 \\ 
  Relax Intervention 3 & 0.485 & 0.649 & 0.115 & 0.662 \\ 
  Lockdown Level 2 & 0.466  & 1.773 & 0.329 & 0.686 \\ 
  Lockdown Level 3 & 0.398  & 0.553 & 0.186 & 0.610 \\ 
  Lockdown Level 5 & 0.118  & 0.561 & 0.052 & 0.212 \\ 
  Lockdown Level 3+ & 1.041  & 0.749 & 0.601 & 1.427 \\ 
  Holiday period & 0.829  & 2.332 & 0.351 & 1.342 \\ 
  Lockdown Level 5+ & 0.015  & 0.005 & 0.022 & 0.007 \\ 
  \hline
 Total Sum of Squares & 79405587   & 184946468 & 160243281 & 81893893\\ 
  \hline
\end{tabular}
\caption{Estimated contact scaling parameters and $RSS$ value for models with different assumed contact matrices (matrix 1,2,3) \ref{fig:syn_contacts} Figure.}
\label{tab:syn_contacts}
\end{table}

\newpage

\subsection*{Appendix D: Additional Tables and Figures } \label{app::tab-par-est}

		\begin{table}[ht]
		\centering
				\begin{tabular}{||c  p{5cm} cc||} 
					\hline
					Parameter & Description & Value & Reference\\ [0.5ex] 
					\hline\hline
					$\tausub{C}$ & Average incubation period & 5.8 & \cite{mcaloon2020}\\ 
					\hline
					$\tausub{P}$ & Average pre-symptomatic period & 2 &  \cite{byrne2020}\\
					\hline
					$\tausub{L}$ & Average latent period. This is computed as $\tausub{C}$ minus $\tausub{P}$ & 3.8 & \\
					\hline
					$\tausub{D}^C$ & Average infectious period for symptomatic patients & 13.4 &  \cite{byrne2020}\\
					\hline
					$\tausub{D}^{SC}$ & Average infectious period for asymptomatic patients & 6 &  \cite{byrne2020}\\
					\hline
					$\tausub{D}$ & Average infectious period. Weighted average of the symptomatic and asymptomatic periods (weighted by prevalence) & 13.5 & \\
					\hline
					$R_0$ & Basic reproductive number & 3.4 & \cite{naraigh2020} \\
					\hline
					%$\beta$ & Effective transmission rate & & See Appendix \ref{app::next-gen}\\
					%\hline
					$\alpha$ & Factor reduction of transmission from asymptomatic cases& 0.55 & \cite{evoy2020} (The mean of given interval) \\
					\hline
					$\kappa$ & Factor reduction of transmission from isolating cases & 0.05 & \cite{iemag2020} \\
					\hline
					$\fsub{AS}$ & Proportion of asymptomatic infections & 0.20  & \cite{buitrago-garcia2020} \\
					\hline
					$\fsub{T}$ & Proportion symptomatic who get tested & 0.8 & \cite{iemag2020}  \\
					\hline
					$\fsub{SI}$ & Proportion symptomatic who self-isolate & 0.1 & \cite{iemag2020} \\
					\hline
					$\tausub{R}$ & Expected time between first symptoms and test result & 7 & \cite{iemag2020}\\
					\hline 
				\end{tabular} 
				\caption{List of parameters used directly in or sourced to for the specification of the SEIR model. }
				\label{tab::par}
			\end{table}
			


\begin{table}[ht]
\centering
\begin{tabular}{||lrrrr||}
  \hline
  Policy & $\widehat{\boldtheta}$ & Median & Lower Bound & Upper Bound \\ 
  \hline
  \hline
  No Intervention & 1.270 & 1.342 &         0.904 & 1.935 \\ 
  School Closure & 2.312 & 2.244 &          1.777 & 2.722 \\ 
  Intense Lockdown & 0.176 & 0.175 &        0.148 & 0.205 \\ 
  Relax Intervention 1 & 0.003 & 0.004 &    $<0.001$ & 0.021 \\ 
  Relax Intervention 2 & 0.169 & 0.187 &    0.100 & 0.293 \\ 
  Relax Intervention 3 & 0.485 & 0.470 &    0.399 & 0.546 \\ 
  Lockdown Level 2 & 0.466 & 0.471 &        0.388 & 0.557 \\ 
  Lockdown Level 3 & 0.398 & 0.398 &        0.339 & 0.462 \\ 
  Lockdown Level 5 & 0.118 & 0.117 &        0.072 & 0.165 \\ 
  Lockdown Level 3+ & 1.041 & 1.046 &       0.761 & 1.408 \\ 
  Holiday period & 0.829 & 0.812 &          0.589 & 1.099 \\ 
  Lockdown Level 5+  & 0.015 & 0.016 &      $<0.001$ & 0.124 \\ 
   \hline
\end{tabular}
\caption{The estimated contact matrix scaling parameters for each \textbf{observed} lockdown phase, with bootstrapped $95\%$ uncertainty bounds.
 \label{tab::est_lockdown_scalings}}
\end{table}

\begin{table}[ht]
\centering
\begin{tabular}{||lrrrr||}
 \hline
  Policy & Scalars & Median & Lower Bound & Upper Bound \\ 
  \hline
  \hline
   Lockdown Level 0 & 1.270 & 1.342 & 0.904 & 1.935 \\ 
   Lockdown Level 1 & 0.868 & 0.908 & 0.691 & 1.200 \\ 
   Lockdown Level 2 & 0.466 & 0.471 & 0.388 & 0.557 \\ 
   Lockdown Level 3 & 0.398 & 0.398 & 0.339 & 0.462 \\ 
   Lockdown Level 4 & 0.258 & 0.258 & 0.232 & 0.286 \\ 
   Lockdown Level 5 & 0.118 & 0.117 & 0.072 & 0.165 \\ 
   \hline
\end{tabular}
\caption{The estimated scaling parameters for each of the lockdown levels specified by the Irish Government.}
\label{tab::interpolated_scalings}
\end{table}

\begin{figure}
  \centering
  \includegraphics[scale = 1]{S2_Figure.pdf}%daily_cases_by_age_group.pdf}  
  \caption{The model fit daily case counts for each age group over the study period.}
  \label{fig:grouped_daily_cases_16}
\end{figure}
\begin{figure}
  \centering
  \includegraphics[scale = 1]{S3_Figure.pdf}%cumulative_cases_by_age_group.pdf}  
  \caption{ The model fit cumulative case counts for each age group over the study period.}
  \label{fig:grouped_cumulative_cases_16}
\end{figure}


	\begin{table}[ht]
			\centering

	    \begin{tabular}{||c | c | c | c ||} 
	        \hline
	        Age Range & Total Cases & Total Deaths & Proportion of Deaths to Cases\\
	        \hline
	        \hline
	        0-14 & 8552 & 0 & 0\\
	        \hline
	        15-24 & 15505 & $<5$ & $<3.2\times10^{-4}$\\
	        \hline
	        25-34 & 15120 & 6 & $3.9\times10^{-4}$\\
	        \hline
	        35-44 & 13900 & 14 & $10^{-3}$\\
	        \hline
	        45-54 & 13176 & 38 & $2.9\times10^{-3}$\\
	        \hline
	        55-64 & 9445 & 94 & 0.01 \\
	        \hline
	        65-74 & 4977 & 332 & 0.07 \\ 
	        \hline
	        75+ & 7734 & 1736 & 0.22 \\
	        \hline
		\end{tabular} 
		\caption{HPSC's COVID--19 total case and death rate in Ireland up to 28th December 2020 (this was the latest point that the HPSC reported the full cumulative death rates with these age groups). Where there were more than 0 but less than 5 cases in a cell, the HPSC did not report the number to retain anonymity. There were a further 30 cases where the age was not known.}
		\label{tab::HPSC_cases_and_deaths}
	\end{table}
	
	\newpage
	
\begin{figure}[ht]
	\centering
		\includegraphics[scale=0.7]{S4_Figure.pdf}%scaled_contacts_est1.pdf}
		\caption{The estimated contact matrix for each of the policies witnessed over the study time frame.}
		\label{fig::scaled_cm}
\end{figure}

\begin{figure} [ht]
	\centering
		\includegraphics[scale=0.7]{S5_Figure.pdf}%scaled_contacts_inter1.pdf}
		\caption{Estimated contacts matrix for each of the 5 lockdown levels specified by the Irish Government.}
	\label{fig::contacts_heatmap_inter}
\end{figure}

%\subsection*{E Case projection results} \label{app::fig-projections}

\begin{figure}[ht]
	\centering
		\includegraphics[scale=0.7]{S6_Figure.pdf}%scalings_inter1.pdf}
		\caption{The estimated contact matrix scaling parameters for Government specified projections.}
	\label{fig::cm_scales_2}
\end{figure}

\begin{figure}[ht]
	\centering
		\includegraphics[scale=0.5]{S7_Figure.pdf}%case_projections.pdf}
		\caption{Estimated total cases for the 8 week period between 1st February 2021 and 30th March 2021. `No Intervention' has been omitted as it as the scale of its estimated cases is substantially larger than the others.}
	\label{fig::projected_cases}
\end{figure}

% Removed this graph as it was in reference to the now deleted vaccination section.
%\begin{figure}[ht]
%	\centering
%		\includegraphics[scale=0.5]{case_projections_isolated.%pdf}
%		\caption{Estimated total cases for the 8 week period between %1st February 2021 and 30th March 2021 where the contacts for %everyone aged 70 and over were set to zero after 1st December %2020.}
%	\label{fig::projected_cases_isolated}
%\end{figure}
%\bibliography{COVID_Research}
\begin{thebibliography}{1}

\bibitem{diekmann1990}
Diekmann O, Heesterbeek JAP, Metz JAJ.
\newblock {On the Definition and the Computation of the Basic Reproduction
  Ratio {{R0}} in Models for Infectious Diseases in Heterogeneous Populations}.
\newblock Journal of Mathematical Biology. 1990;28(4):365--382.
\newblock doi:{10.1007/BF00178324}.

\bibitem{heffernan2005}
Heffernan JM, Smith RJ, Wahl LM.
\newblock {Perspectives on the Basic Reproductive Ratio}.
\newblock Journal of the Royal Society Interface. 2005;2(4):281--293.
\newblock doi:{10.1098/rsif.2005.0042}.

\bibitem{prem2017}
Prem K, Cook AR, Jit M.
\newblock {Projecting Social Contact Matrices in 152 Countries Using Contact
  Surveys and Demographic Data}.
\newblock PLOS Computational Biology. 2017;13(9):e1005697.
\newblock doi:{10.1371/journal.pcbi.1005697}.

\bibitem{mcaloon2020}
McAloon C, Collins {\'A}, Hunt K, Barber A, Byrne AW, Butler F, et~al.
\newblock {Incubation Period of {{COVID}}-19: A Rapid Systematic Review and
  Meta-Analysis of Observational Research}.
\newblock BMJ Open. 2020;10(8):e039652.
\newblock doi:{10.1136/bmjopen-2020-039652}.

\bibitem{byrne2020}
Byrne AW, McEvoy D, Collins AB, Hunt K, Casey M, Barber A, et~al.
\newblock {Inferred Duration of Infectious Period of {{SARS}}-{{CoV}}-2: Rapid
  Scoping Review and Analysis of Available Evidence for Asymptomatic and
  Symptomatic {{COVID}}-19 Cases}.
\newblock BMJ Open. 2020;10(8):e039856.
\newblock doi:{10.1136/bmjopen-2020-039856}.

\bibitem{naraigh2020}
N{\'a}raigh L{\'O}, Byrne {\'A}.
\newblock {Piecewise-Constant Optimal Control Strategies for Controlling the
  Outbreak of {{COVID}}-19 in the {{Irish}} Population}.
\newblock Mathematical Biosciences. 2020;330:108496.
\newblock doi:{10.1016/j.mbs.2020.108496}.

\bibitem{evoy2020}
Evoy DM, McAloon CG, Collins AB, Hunt K, Butler F, Byrne AW, et~al.
\newblock {The Relative Infectiousness of Asymptomatic {{SARS}}-{{CoV}}-2
  Infected Persons Compared with Symptomatic Individuals: {{A}} Rapid Scoping
  Review}.
\newblock medRxiv. 2020; p. 2020.07.30.20165084.
\newblock doi:{10.1101/2020.07.30.20165084}.

\bibitem{iemag2020}
IEMAG.
\newblock {A Population-Level {{SEIR}} Model for {{COVID}}-19 Scenarios}.
\newblock {Irish Department of Health}; 2020.
\newblock Available from: \url{www.hse.ie}.

\bibitem{buitrago-garcia2020}
{Buitrago-Garcia} D, {Egli-Gany} D, Counotte MJ, Hossmann S, Imeri H, Ipekci
  AM, et~al.
\newblock {Occurrence and Transmission Potential of Asymptomatic and
  Presymptomatic {{SARS}}-{{CoV}}-2 Infections: {{A}} Living Systematic Review
  and Meta-Analysis}.
\newblock PLOS Medicine. 2020;17(9):e1003346.
\newblock doi:{10.1371/journal.pmed.1003346}.

\end{thebibliography}

\end{document}
